# Supplementary material for: A Magnetic Force Microscopy Study of Patterned T-Shaped Structures
Source: Materials (Basel). 2021 Mar 23;14(6):1567. doi: 10.3390/ma14061567 (PMC8005045; doi:10.3390/ma14061567)
Supplement: Supplementary file 1 [file materials-14-01567-s001.zip]

Archive with 1 entries (1 files):
- materials-1137270-supplementary.mp4
